# Supplementary material for: Nano Modification of Antrodia Cinnamomea Exhibits Anti-Inflammatory Action and Improves the Migratory Potential of Myogenic Progenitors
Source: Cells. 2022 Aug 12;11(16):2512. doi: 10.3390/cells11162512 (PMC9406806; doi:10.3390/cells11162512)
Supplement: Supplementary file 1 [file cells-11-02512-s001.zip]

Archive with 1 entries (1 files):
- cells-1829845-supplementary.pdf
